# Supplementary material for: Genome-wide analysis-based single nucleotide polymorphism marker sets to identify diverse genotypes in cabbage cultivars (Brassica oleracea var. capitata)
Source: Sci Rep. 2022 Nov 21;12:20030. doi: 10.1038/s41598-022-24477-y (PMC9681867; doi:10.1038/s41598-022-24477-y)
Supplement: Supplementary file 3 — Supplementary Information 3. [file 41598_2022_24477_MOESM3_ESM.xlsx]

## Sheet: Supplementary Table 1
Supplementary Table 1. Chromosome distribution of 2,941 filtered of single nucleotide polymorphisms (SNPs) in 96 cabbage varieties
Chromosome	No. SNP
C1	303
C2	388
C3	433
C4	275
C5	345
C6	264
C7	256
C8	299
C9	378
