# Supplementary material for: Genome-wide analysis-based single nucleotide polymorphism marker sets to identify diverse genotypes in cabbage cultivars (Brassica oleracea var. capitata)
Source: Sci Rep. 2022 Nov 21;12:20030. doi: 10.1038/s41598-022-24477-y (PMC9681867; doi:10.1038/s41598-022-24477-y)
Supplement: Supplementary file 4 — Supplementary Information 4. [file 41598_2022_24477_MOESM4_ESM.xlsx]

## Sheet: Supplementary Table 2
Supplementary Table 2. Database of genotypes of core markers in 94 cabbage varieties
Marker	Core	Chr	Position	Allele	BO001	BO002	BO003	BO004	BO005	BO006	BO007	BO008	BO009	BO010	BO011	BO012	BO013	BO014	BO015	BO016	BO017	BO018	BO019	BO020	BO021	BO022	BO023	BO024	BO025	BO026	BO027	BO028	BO029	BO030	BO031	BO032	BO033	BO034	BO035	BO036	BO037	BO038	BO039	BO040	BO041	BO042	BO043	BO044	BO045
CQN20-5	F87	S1	14982291	T/C	C	Y	C	Y	C	Y	C	C	C	Y	C	Y	C	Y	C	T	C	C	C	C	C	T	C	Y	C	C	C	C	C	Y	Y	Y	C	Y	C	C	Y	Y	C	C	Y	Y	Y	C	Y
CQL24-4	F87	S1	16870124	G/T	T	G	K	K	K	G	G	T	K	K	K	K	K	K	K	G	K	G	T	G	T	K	T	G	T	K	T	G	T	G	G	K	K	T	T	T	T	K	G	T	T	K	K	K	G
CQN01-1	F24	S1	16912365	T/A	A	T	W	W	W	T	T	A	W	W	W	W	W	W	W	T	W	T	A	T	A	W	A	T	A	W	A	T	A	T	T	W	W	A	A	A	A	W	W	A	A	W	W	W	W
CQL16-3	F87	S1	20549897	A/G	R	G	G	G	G	G	G	G	G	G	G	G	G	R	R	G	G	G	G	G	G	G	R	G	R	R	R	G	G	G	G	G	G	G	R	R	G	G	G	G	A	G	G	G	R
CQN19-7	F10	S1	30133135	A/T	T	W	W	W	W	T	W	T	W	T	W	W	W	W	W	T	T	W	T	W	T	A	T	A	T	T	T	T	W	W	W	W	W	T	W	T	W	W	W	T	T	W	A	W	A
CQN32-8	F87	S1	38178701	T/G	K	K	K	K	K	G	K	K	K	G	K	K	K	K	K	G	K	G	G	K	K	K	K	K	K	K	K	K	G	G	K	G	K	K	K	K	K	G	K	K	K	G	K	K	K
CQN32-10	F24	S1	40348257	A/C	C	M	C	C	M	M	C	M	M	A	M	M	M	C	C	A	C	C	C	C	C	C	C	C	C	C	C	C	M	A	C	A	C	M	M	M	C	C	C	C	C	M	C	M	C
CQN12-2	F24	S1	42832899	T/A	A	A	A	A	W	A	A	W	W	W	A	A	A	W	A	W	W	A	W	A	W	A	A	A	A	W	W	W	W	A	A	W	W	W	W	A	W	A	A	W	W	A	A	W	A
CQN20-9	F24	S2	2493581	T/G	T	K	T	K	K	K	T	T	K	G	G	K	T	T	T	K	K	T	G	T	K	T	K	T	T	T	K	T	G	G	T	G	K	G	K	T	K	T	K	G	T	G	T	K	T
CPQ6-3	F87	S2	7437502	G/A	A	R	A	A	R	A	A	A	R	A	A	A	R	R	R	A	A	R	A	G	A	R	R	A	G	R	A	G	R	A	A	R	A	A	A	R	R	R	G	A	A	R	R	R	A
CQN22-15	F24	S2	21153749	A/T	T	T	W	T	T	W	W	T	T	W	T	T	A	W	W	W	T	A	T	W	W	T	W	T	W	A	A	A	T	T	W	T	W	W	W	A	W	T	T	W	W	T	T	T	W
CQN02-11	F10	S2	47959189	A/C	C	A	M	M	M	M	A	C	M	C	C	M	C	M	A	C	M	M	C	M	C	A	A	A	A	M	M	C	C	C	A	C	M	C	C	M	M	A	C	C	M	C	A	C	M
CPQ25-11	F24	S2	51429603	C/A	M	M	M	M	M	M	M	M	M	M	M	M	M	M	M	M	M	M	M	M	M	M	M	M	M	M	M	M	M	M	M	M	M	M	M	M	M	M	C	M	M	M	M	M	M
CPQ18-17	F24	S3	1728366	A/G	R	R	G	R	G	G	G	R	G	G	R	R	A	G	A	G	G	G	R	R	G	G	G	G	G	R	G	G	R	G	G	R	G	R	G	G	G	G	G	G	R	G	G	G	G
CPQ18-18	F10	S3	1728375	T/C	Y	Y	T	Y	T	T	T	Y	T	T	Y	Y	C	Y	C	T	T	T	Y	C	T	T	T	T	T	C	T	C	Y	T	T	Y	T	Y	T	Y	T	T	T	T	Y	T	T	T	T
CQL24-5	F24	S3	2453591	T/C	Y	T	C	Y	C	C	C	C	C	Y	C	Y	C	T	Y	Y	T	C	C	T	Y	Y	C	T	C	Y	T	T	C	Y	C	Y	C	C	C	Y	C	C	C	C	C	C	C	C	T
CPQ11-12	F87	S3	3064955	G/C	S	G	G	S	S	S	G	C	S	S	S	S	G	G	G	G	G	G	G	G	G	G	S	C	S	G	G	G	G	S	S	S	G	G	S	G	G	G	C	G	G	G	G	S	S
CPQ18-22	F87	S3	5914163	G/C	G	S	S	G	C	S	S	G	C	C	S	G	S	S	S	C	S	S	C	S	G	G	G	G	S	C	S	C	S	C	G	C	S	S	G	S	G	S	C	G	S	S	S	C	G
CQN05-17	F87	S3	11411929	A/G	R	G	A	G	A	R	A	A	A	R	R	G	R	R	A	G	R	R	R	R	A	G	R	G	R	R	A	G	R	A	R	A	A	R	A	A	R	R	R	R	A	R	R	A	R
CPQ17-13	F24	S3	16381523	G/C	S	S	G	S	G	G	G	S	G	G	G	S	G	C	C	G	S	G	G	C	S	S	C	C	C	S	C	S	G	G	S	G	G	G	G	S	G	G	S	G	S	G	G	G	S
CQN02-23	F24	S3	21935944	T/G	G	K	G	K	G	G	G	G	G	K	G	K	K	T	K	T	T	K	G	K	K	T	G	T	K	T	K	T	G	K	K	G	K	G	G	T	K	K	G	G	K	G	K	G	T
CQN01-23	F87	S3	23576338	C/A	A	M	A	M	M	A	A	M	M	M	M	C	M	M	M	M	A	A	M	M	A	M	A	C	A	A	A	A	A	C	M	M	A	A	A	A	A	A	A	A	A	M	A	M	M
CQN20-19	F87	S3	24905423	G/A	A	A	R	A	R	G	R	A	R	G	R	R	R	A	A	G	R	G	G	A	A	R	A	A	A	R	A	R	G	G	R	G	R	R	A	A	R	R	A	R	R	G	R	R	R
CQN32-15	F87	S3	25701865	C/T	Y	C	Y	Y	Y	C	Y	Y	Y	C	Y	C	Y	C	C	C	Y	Y	C	C	Y	C	Y	C	Y	C	C	C	C	C	C	C	Y	Y	C	C	C	Y	Y	C	C	C	Y	Y	Y
CPQ18-27	F87	S3	34048276	T/A	W	W	W	W	T	W	W	T	T	T	T	W	W	A	W	T	A	A	T	W	W	A	W	A	W	A	A	A	T	T	A	T	A	W	W	A	A	W	T	W	A	T	W	T	A
CPQ11-18	F24	S3	34450549	C/G	G	S	S	S	S	S	S	S	S	S	G	S	S	S	G	G	C	C	G	G	S	S	G	G	G	G	G	G	G	C	S	S	C	G	G	S	G	G	C	G	S	S	G	S	S
CPQ11-20	F10	S3	58838243	T/C	T	C	T	T	T	Y	T	T	T	C	Y	C	T	Y	T	C	T	T	C	T	Y	Y	T	C	T	T	T	T	C	C	Y	C	T	Y	T	T	T	T	T	Y	T	C	T	T	Y
CPQ11-25	F87	S3	60557050	G/T	T	K	T	T	K	T	T	T	K	T	T	T	T	T	T	K	T	K	K	T	T	T	T	G	T	T	T	T	T	T	K	T	T	T	T	T	T	T	G	T	T	T	T	K	K
CQL16-19	F87	S4	1589085	C/A	C	C	C	C	C	C	C	C	C	C	C	C	C	M	M	C	C	C	C	C	C	C	M	C	A	M	C	C	C	C	C	C	C	C	C	M	C	C	M	C	M	C	C	C	C
CPQ11-28	F87	S4	1769341	T/C	C	C	C	C	Y	C	T	C	Y	Y	Y	C	T	C	C	Y	C	T	C	C	C	Y	C	C	C	C	C	C	Y	C	C	C	T	C	C	C	T	T	Y	T	C	Y	T	Y	Y
CPQ25-27	F87	S4	1923041	G/A	A	A	A	A	A	A	A	A	A	A	A	A	A	A	A	A	A	A	A	A	A	A	R	A	G	A	A	A	A	A	A	A	A	A	A	R	A	A	R	A	A	A	A	A	A
CPQ11-31	F87	S4	2653467	T/C	C	Y	C	Y	C	C	C	C	C	C	C	Y	C	Y	C	C	C	C	C	C	C	Y	C	T	Y	C	C	C	C	C	C	C	C	C	C	T	C	C	Y	C	C	C	C	C	Y
CPQ11-32	F87	S4	2653497	T/C	C	Y	C	Y	C	C	C	C	C	C	C	Y	C	Y	C	C	C	C	C	C	C	Y	C	T	Y	C	C	C	C	C	C	C	C	C	C	Y	C	C	Y	C	C	C	C	C	Y
CPQ18-29	F87	S4	6562774	G/T	K	G	K	G	K	T	K	K	G	K	G	G	K	K	T	K	K	T	G	T	T	K	G	G	K	K	K	K	K	G	K	G	K	K	T	T	T	T	T	T	T	K	K	G	G
CQN12-12	F87	S4	29940413	C/T	C	C	Y	C	T	Y	T	C	T	Y	Y	C	T	C	Y	Y	C	Y	Y	Y	C	Y	Y	C	Y	C	C	C	Y	C	Y	C	Y	C	C	C	Y	T	T	Y	C	Y	T	T	C
CQL24-20	F87	S5	2637491	G/A	G	R	R	G	R	G	R	R	R	R	R	R	G	G	G	R	R	R	R	G	A	G	G	G	G	G	G	G	R	A	R	A	A	A	A	G	R	G	G	R	R	R	G	R	R
CQL24-6	F87	S5	2637538	G/C	S	S	C	S	C	G	C	C	C	S	C	S	G	G	G	S	S	S	S	G	C	G	G	G	G	G	G	G	S	C	S	C	C	C	C	G	S	S	G	S	S	S	S	C	S
CQL24-8	F87	S5	3339485	A/G	R	R	R	G	A	R	R	R	R	G	G	G	R	R	G	R	R	R	G	R	R	R	R	A	G	R	R	R	G	R	R	G	A	R	A	G	A	R	R	R	R	R	R	R	R
CQL24-9	F87	S5	3341914	T/G	K	K	K	G	T	K	K	K	K	K	K	K	K	K	G	K	K	G	T	K	K	K	K	T	G	K	K	K	K	T	K	K	T	K	K	G	K	K	K	K	K	T	K	K	K
CPQ17-26	F87	S5	5128351	A/G	R	R	G	R	G	R	G	G	G	R	G	R	A	R	A	A	R	A	G	R	R	A	R	G	A	R	R	G	A	G	R	G	G	R	R	A	A	R	R	A	R	R	R	G	R
CPQ6-30	F10	S5	6622086	G/C	C	C	C	C	G	G	C	C	C	G	C	C	C	C	G	S	C	C	G	G	G	C	G	C	G	G	G	G	G	G	G	G	G	G	G	S	C	C	G	G	C	G	C	C	C
CQN20-29	F87	S5	6703994	C/T	T	T	T	T	C	C	T	T	T	C	T	T	T	T	C	C	T	T	C	C	C	T	C	T	C	C	T	C	T	C	C	T	C	C	C	C	T	T	C	C	T	C	T	T	T
CPQ11-42	F87	S5	35306180	A/T	A	W	W	A	A	T	A	A	A	W	A	A	A	W	W	T	W	W	W	W	W	W	A	W	A	T	A	T	T	A	W	W	W	T	W	W	T	T	W	T	W	W	W	A	W
CQN22-50	F10	S5	42891943	G/C	C	S	C	S	S	C	C	S	S	S	S	G	S	S	S	S	G	S	C	C	S	S	S	S	G	S	S	C	S	G	C	G	S	C	C	S	C	C	C	C	S	S	C	S	G
CQN20-32	F87	S5	43238984	G/A	R	R	R	R	A	R	R	A	A	G	R	G	R	G	R	R	R	R	R	G	R	R	G	G	R	R	G	G	R	G	G	R	R	R	A	A	A	R	G	R	A	G	A	A	G
CQN02-47	F87	S5	44218002	T/G	K	K	G	K	G	G	G	G	G	G	G	K	K	T	K	G	K	K	G	K	K	K	K	K	T	T	T	T	G	G	G	G	G	K	K	T	K	G	G	K	T	G	G	G	T
CQN15-28	F24	S5	46259901	T/A	T	W	T	W	T	T	T	W	T	W	T	W	T	A	W	T	W	W	T	W	W	W	W	A	W	A	W	A	T	W	T	W	T	T	T	A	T	T	T	T	A	T	T	T	A
CQL16-25	F87	S6	672198	A/C	C	M	C	M	C	M	C	C	C	C	C	M	M	M	C	C	M	C	C	C	C	M	C	A	C	C	C	C	C	C	C	C	C	C	C	M	C	C	C	C	C	C	C	C	A
CQN01-49	F10	S6	4834902	A/C	C	C	C	C	C	C	C	C	A	C	C	C	C	C	C	C	C	C	C	C	C	C	C	C	C	C	C	C	C	C	C	C	C	C	C	C	C	C	C	C	C	C	C	A	C
CQN01-50	F87	S6	4942916	T/C	Y	T	T	T	Y	T	Y	T	C	T	T	T	Y	T	T	T	T	Y	T	T	T	T	T	T	T	Y	T	Y	T	C	T	T	T	T	T	T	T	T	Y	T	T	Y	Y	C	T
CPQ11-44	F87	S6	17808658	T/A	A	A	A	A	A	A	A	A	A	A	A	A	A	W	T	A	A	W	A	T	A	A	A	A	A	W	A	W	A	A	W	A	A	A	A	A	A	A	W	A	W	A	A	A	A
CQL24-10	F87	S6	25421544	G/C	C	S	S	C	C	G	S	C	C	G	S	C	C	C	S	G	C	S	G	S	S	S	S	C	C	S	G	S	G	G	G	G	S	G	G	C	G	S	S	G	C	G	S	C	C
CQN27-45	F87	S6	31384551	A/T	T	W	T	W	T	T	T	W	T	T	T	W	T	W	T	T	W	T	T	T	T	W	T	A	T	T	W	T	T	T	T	T	T	T	T	T	T	T	W	T	T	T	T	T	W
CQN15-33	F87	S6	34084437	A/G	G	R	R	R	R	R	R	G	R	G	G	R	R	A	R	G	R	R	R	R	R	R	R	A	G	A	A	A	G	G	A	G	A	G	R	R	G	R	G	G	A	G	G	R	R
CPQ6-33	F87	S6	36985288	G/A	R	A	G	R	R	R	G	G	R	R	R	A	R	R	R	R	R	A	A	R	A	A	A	A	R	R	A	R	A	A	R	A	R	A	A	G	A	R	G	A	R	A	R	R	A
CPQ6-34	F87	S6	36985291	G/A	R	A	G	R	R	R	G	G	R	R	R	A	R	R	R	R	R	A	A	R	A	A	A	A	R	R	A	R	A	A	R	A	R	A	A	G	A	R	G	A	R	A	R	R	A
CPQ6-35	F87	S6	36985351	A/G	R	G	A	R	R	R	A	A	R	R	R	G	R	R	R	R	R	G	G	R	G	G	G	G	R	R	G	R	G	G	R	G	R	G	G	A	G	R	A	G	R	G	R	R	G
CQL16-30	F10	S6	37280236	T/A	T	W	T	T	T	W	T	T	T	W	W	W	A	T	W	A	W	A	A	W	W	W	A	T	W	W	W	W	A	W	W	W	T	A	W	W	A	W	A	A	W	A	W	T	W
CQL16-31	F87	S6	37280245	A/T	A	W	A	A	A	W	A	A	A	W	W	W	T	A	W	T	W	T	T	W	W	W	T	A	W	A	W	A	T	W	W	W	A	T	W	W	T	W	T	T	W	T	W	A	W
CPQ25-55	F24	S7	20974235	T/C	C	C	C	C	C	C	C	C	C	C	C	C	C	C	Y	C	C	Y	C	C	C	C	C	C	C	Y	C	C	C	C	C	C	C	C	C	C	C	C	Y	C	Y	C	C	C	C
CQN05-60	F87	S7	25417146	C/G	S	C	S	S	C	C	C	S	C	S	S	S	C	C	S	S	C	S	C	S	S	C	C	C	C	C	C	C	C	C	S	C	C	S	C	C	C	C	S	C	C	C	C	S	C
CQN19-50	F87	S7	27413793	C/G	C	G	G	C	G	G	G	G	G	G	G	C	C	C	G	G	G	G	C	C	C	G	C	S	C	G	C	C	C	C	G	C	G	G	G	G	G	G	G	S	G	C	G	C	C
CQN04-34	F10	S7	32444765	T/C	C	C	C	C	C	Y	C	Y	C	Y	C	C	C	C	C	Y	C	C	T	C	C	C	C	C	Y	C	C	C	T	C	C	Y	C	C	Y	Y	C	C	C	Y	Y	Y	C	C	C
CQN32-35	F87	S7	33739446	T/G	T	G	K	K	G	G	G	K	G	K	K	K	K	K	K	G	K	G	K	T	K	G	K	G	T	K	K	T	K	K	K	T	G	G	G	K	G	G	G	G	G	G	G	G	G
CQN22-57	F87	S7	33894835	A/G	G	R	G	R	A	G	R	G	R	R	G	R	A	R	G	R	G	A	R	G	G	R	G	A	R	G	G	G	G	R	G	G	A	G	G	A	G	G	R	G	G	R	G	R	A
CQN04-35	F87	S7	35451489	C/G	C	S	C	S	S	C	C	S	S	C	C	S	G	G	S	C	S	G	C	G	S	S	G	G	G	S	G	G	C	S	S	C	S	S	G	G	S	C	S	S	S	S	C	S	S
CQN12-40	F24	S7	43517964	G/A	A	R	A	A	A	R	A	A	A	R	A	A	A	A	R	G	R	R	G	R	A	A	A	A	A	A	A	A	R	R	R	A	A	R	A	A	A	A	A	R	A	G	A	A	A
CPQ6-44	F87	S7	47279727	G/T	K	T	K	K	K	T	T	K	K	T	K	K	T	T	T	T	K	T	T	T	T	K	G	G	G	T	K	T	T	T	K	T	K	T	T	K	K	K	T	T	T	T	K	G	K
CQN15-53	F87	S8	21364790	T/G	T	G	T	T	G	T	G	T	G	G	T	T	T	G	K	T	G	T	T	K	T	G	T	T	K	G	T	G	G	T	G	G	G	T	G	G	G	G	G	G	G	G	G	T	T
CQN04-38	F87	S8	23495362	A/T	W	A	T	W	W	W	T	W	W	W	T	W	W	W	T	A	A	W	W	T	T	A	T	W	T	T	A	T	A	W	W	W	W	W	W	T	W	W	A	W	T	A	W	W	W
CQL16-39	F87	S8	25975148	T/C	T	Y	T	Y	T	T	T	T	T	T	T	Y	Y	Y	Y	T	Y	T	T	T	T	C	T	Y	Y	Y	T	T	T	T	Y	T	T	T	T	Y	Y	Y	T	T	Y	T	Y	T	Y
CQL24-17	F87	S8	28811370	T/G	G	G	G	G	G	G	K	G	G	G	G	G	G	K	T	G	G	K	K	T	T	G	K	K	T	T	T	T	G	G	G	G	G	K	K	T	K	G	T	K	T	G	G	G	K
CQL24-18	F87	S8	28811394	A/G	G	G	G	G	G	G	R	G	G	G	G	G	G	R	A	G	G	R	R	A	A	G	R	R	A	A	A	A	G	G	G	G	G	R	R	A	R	G	A	R	A	G	G	G	R
CQN04-43	F87	S8	32593241	T/C	Y	C	Y	Y	Y	C	C	Y	Y	Y	Y	Y	Y	C	C	C	Y	Y	C	C	Y	C	T	C	Y	C	T	C	C	Y	C	Y	Y	Y	Y	C	Y	C	C	Y	Y	C	C	Y	C
CQN05-69	F87	S8	34099053	A/C	C	C	C	C	C	C	C	C	C	C	C	C	M	C	C	C	M	C	C	M	M	C	C	C	C	M	M	A	C	C	C	C	M	C	C	M	C	C	C	C	C	C	C	C	C
CQN27-55	F87	S8	36734598	G/A	A	A	R	A	R	R	R	A	R	A	R	A	G	A	R	A	R	R	A	R	G	A	G	R	R	R	G	R	A	A	R	A	G	R	R	R	R	R	R	R	R	A	R	R	A
CPQ18-43	F87	S8	37898761	G/A	G	R	A	R	R	R	R	R	R	G	R	R	R	R	G	G	A	R	R	G	A	R	A	R	R	G	A	G	R	G	A	G	A	R	A	G	R	R	A	A	R	R	R	R	A
CQN05-71	F87	S8	41532752	C/T	T	C	C	C	C	C	T	T	C	T	T	T	C	C	C	T	C	T	C	C	T	C	C	C	C	C	C	C	C	C	C	C	C	T	T	C	T	C	C	T	C	C	C	C	C
CPQ6-48	F87	S9	2985864	C/A	M	M	C	C	M	C	M	M	M	A	M	M	A	M	A	A	A	A	C	A	C	M	A	C	A	M	A	M	M	A	M	A	M	M	M	A	M	M	M	C	A	M	M	M	C
CQN19-60	F87	S9	3434217	C/T	T	T	C	C	T	T	T	T	T	T	T	T	T	T	T	T	T	T	T	T	T	C	T	C	T	T	T	T	T	T	T	T	T	T	T	T	T	Y	T	T	T	T	Y	T	C
CPQ17-44	F10	S9	4150485	G/A	A	R	A	R	A	A	R	R	A	A	A	R	G	G	G	A	R	R	A	G	G	G	G	G	G	G	G	G	A	R	R	A	R	R	R	G	G	R	A	R	G	R	R	A	G
CPQ17-47	F87	S9	9135006	C/A	A	M	A	M	A	A	A	M	A	M	A	M	A	M	M	M	M	A	M	M	C	M	M	C	A	M	C	M	M	A	M	M	M	C	M	M	M	A	M	M	A	A	A	A	M
CPQ25-70	F87	S9	9305095	A/G	G	G	G	G	G	G	G	G	G	G	G	G	G	G	G	G	G	G	G	G	G	G	G	G	G	G	R	G	G	G	G	G	G	G	G	G	G	G	R	G	G	G	G	G	G
CQN20-54	F87	S9	17801141	T/G	T	K	T	K	T	K	T	K	T	T	K	G	K	K	K	K	T	T	T	K	T	K	K	G	K	K	T	K	K	T	K	K	T	T	T	T	T	T	G	T	T	T	T	T	K
CPQ6-50	F87	S9	39524655	A/G	G	R	G	R	G	G	R	R	G	G	G	R	A	G	A	G	R	R	G	A	R	A	A	A	A	G	A	G	G	G	R	G	R	R	R	A	A	R	G	R	R	G	R	G	A
CQN19-63	F87	S9	48449705	A/G	G	R	R	R	R	G	R	G	G	G	G	R	R	A	A	G	G	G	G	A	G	R	G	A	R	A	G	A	G	G	R	G	G	G	G	A	G	R	R	G	R	G	G	G	A
CQN02-80	F87	S9	53855743	T/A	W	W	A	W	W	A	A	W	W	W	A	W	A	T	T	A	W	W	W	T	T	T	T	T	T	T	T	T	A	T	W	W	W	W	T	T	T	W	T	W	T	W	W	W	T
[truncated: 49 more columns]
