# Supplementary material for: Genome-wide analysis-based single nucleotide polymorphism marker sets to identify diverse genotypes in cabbage cultivars (Brassica oleracea var. capitata)
Source: Sci Rep. 2022 Nov 21;12:20030. doi: 10.1038/s41598-022-24477-y (PMC9681867; doi:10.1038/s41598-022-24477-y)
Supplement: Supplementary file 5 — Supplementary Information 5. [file 41598_2022_24477_MOESM5_ESM.xlsx]

## Sheet: Supplementary Table 3
Supplementary Table 3. Genotypes of 24 core markers in 94 commercial cabbage varieties
Marker	CQN01-1	CQN19-7*	CQN32-10	CQN12-2	CQN20-9	CQN22-15	CQN02-11*	CPQ25-11	CPQ18-17	CPQ18-18*	CQL24-5	CPQ17-13	CQN02-23	CPQ11-18	CPQ11-20*	CPQ6-30*	CQN22-50*	CQN15-28	CQN01-49*	CQL16-30*	CPQ25-55	CQN04-34*	CQN12-40	CPQ17-44*	Genotype density
BO001	AA	TT	CC	AA	TT	TT	CC	CA	AG	TC	TC	GC	GG	GG	TT	CC	CC	TT	CC	TT	CC	CC	AA	AA
BO002	TT	AT	AC	AA	TG	TT	AA	CA	AG	TC	TT	GC	TG	CG	CC	CC	GC	TA	CC	TA	CC	CC	GA	GA
BO003	TA	AT	CC	AA	TT	AT	AC	CA	GG	TT	CC	GG	GG	CG	TT	CC	CC	TT	CC	TT	CC	CC	AA	AA
BO004	TA	AT	CC	AA	TG	TT	AC	CA	AG	TC	TC	GC	TG	CG	TT	CC	GC	TA	CC	TT	CC	CC	AA	GA
BO005	TA	AT	AC	TA	TG	TT	AC	CA	GG	TT	CC	GG	GG	CG	TT	GG	GC	TT	CC	TT	CC	CC	AA	AA
BO006	TT	TT	AC	AA	TG	AT	AC	CA	GG	TT	CC	GG	GG	CG	TC	GG	CC	TT	CC	TA	CC	TC	GA	AA
BO007	TT	AT	CC	AA	TT	AT	AA	CA	GG	TT	CC	GG	GG	CG	TT	CC	CC	TT	CC	TT	CC	CC	AA	GA
BO008	AA	TT	AC	TA	TT	TT	CC	CA	AG	TC	CC	GC	GG	CG	TT	CC	GC	TA	CC	TT	CC	TC	AA	GA
BO009	TA	AT	AC	TA	TG	TT	AC	CA	GG	TT	CC	GG	GG	CG	TT	CC	GC	TT	AA	TT	CC	CC	AA	AA
BO010	TA	TT	AA	TA	GG	AT	CC	CA	GG	TT	TC	GG	TG	CG	CC	GG	GC	TA	CC	TA	CC	TC	GA	AA
BO011	TA	AT	AC	AA	GG	TT	CC	CA	AG	TC	CC	GG	GG	GG	TC	CC	GC	TT	CC	TA	CC	CC	AA	AA
BO012	TA	AT	AC	AA	TG	TT	AC	CA	AG	TC	TC	GC	TG	CG	CC	CC	GG	TA	CC	TA	CC	CC	AA	GA
BO013	TA	AT	AC	AA	TT	AA	CC	CA	AA	CC	CC	GG	TG	CG	TT	CC	GC	TT	CC	AA	CC	CC	AA	GG
BO014	TA	AT	CC	TA	TT	AT	AC	CA	GG	TC	TT	CC	TT	CG	TC	CC	GC	AA	CC	TT	CC	CC	AA	GG
BO015	TA	AT	CC	AA	TT	AT	AA	CA	AA	CC	TC	CC	TG	GG	TT	GG	GC	TA	CC	TA	TC	CC	GA	GG
BO016	TT	TT	AA	TA	TG	AT	CC	CA	GG	TT	TC	GG	TT	GG	CC	GC	GC	TT	CC	AA	CC	TC	GG	AA
BO017	TA	TT	CC	TA	TG	TT	AC	CA	GG	TT	TT	GC	TT	CC	TT	CC	GG	TA	CC	TA	CC	CC	GA	GA
BO018	TT	AT	CC	AA	TT	AA	AC	CA	GG	TT	CC	GG	TG	CC	TT	CC	GC	TA	CC	AA	TC	CC	GA	GA
BO019	AA	TT	CC	TA	GG	TT	CC	CA	AG	TC	CC	GG	GG	GG	CC	GG	CC	TT	CC	AA	CC	TT	GG	AA
BO020	TT	AT	CC	AA	TT	AT	AC	CA	AG	CC	TT	CC	TG	GG	TT	GG	CC	TA	CC	TA	CC	CC	GA	GG
BO021	AA	TT	CC	TA	TG	AT	CC	CA	GG	TT	TC	GC	TG	CG	TC	GG	GC	TA	CC	TA	CC	CC	AA	GG
BO022	TA	AA	CC	AA	TT	TT	AA	CA	GG	TT	TC	GC	TT	CG	TC	CC	GC	TA	CC	TA	CC	CC	AA	GG
BO023	AA	TT	CC	AA	TG	AT	AA	CA	GG	TT	CC	CC	GG	GG	TT	GG	GC	TA	CC	AA	CC	CC	AA	GG
BO024	TT	AA	CC	AA	TT	TT	AA	CA	GG	TT	TT	CC	TT	GG	CC	CC	GC	AA	CC	TT	CC	CC	AA	GG
BO025	AA	TT	CC	AA	TT	AT	AA	CA	GG	TT	CC	CC	TG	GG	TT	GG	GG	TA	CC	TA	CC	TC	AA	GG
BO026	TA	TT	CC	TA	TT	AA	AC	CA	AG	CC	TC	GC	TT	GG	TT	GG	GC	AA	CC	TA	TC	CC	AA	GG
BO027	AA	TT	CC	TA	TG	AA	AC	CA	GG	TT	TT	CC	TG	GG	TT	GG	GC	TA	CC	TA	CC	CC	AA	GG
BO028	TT	TT	CC	TA	TT	AA	CC	CA	GG	CC	TT	GC	TT	GG	TT	GG	CC	AA	CC	TA	CC	CC	AA	GG
BO029	AA	AT	AC	TA	GG	TT	CC	CA	AG	TC	CC	GG	GG	GG	CC	GG	GC	TT	CC	AA	CC	TT	GA	AA
BO030	TT	AT	AA	AA	GG	TT	CC	CA	GG	TT	TC	GG	TG	CC	CC	GG	GG	TA	CC	TA	CC	CC	GA	GA
BO031	TT	AT	CC	AA	TT	AT	AA	CA	GG	TT	CC	GC	TG	CG	TC	GG	CC	TT	CC	TA	CC	CC	GA	GA
BO032	TA	AT	AA	TA	GG	TT	CC	CA	AG	TC	TC	GG	GG	CG	CC	GG	GG	TA	CC	TA	CC	TC	AA	AA
BO033	TA	AT	CC	TA	TG	AT	AC	CA	GG	TT	CC	GG	TG	CC	TT	GG	GC	TT	CC	TT	CC	CC	AA	GA
BO034	AA	TT	AC	TA	GG	AT	CC	CA	AG	TC	CC	GG	GG	GG	TC	GG	CC	TT	CC	AA	CC	CC	GA	GA
BO035	AA	AT	AC	TA	TG	AT	CC	CA	GG	TT	CC	GG	GG	GG	TT	GG	CC	TT	CC	TA	CC	TC	AA	GA
BO036	AA	TT	AC	AA	TT	AA	AC	CA	GG	TC	TC	GC	TT	CG	TT	GC	GC	AA	CC	TA	CC	TC	AA	GG
BO037	AA	AT	CC	TA	TG	AT	AC	CA	GG	TT	CC	GG	TG	GG	TT	CC	CC	TT	CC	AA	CC	CC	AA	GG
BO038	TA	AT	CC	AA	TT	TT	AA	CA	GG	TT	CC	GG	TG	GG	TT	CC	CC	TT	CC	TA	CC	CC	AA	GA
BO039	TA	AT	CC	AA	TG	TT	CC	CC	GG	TT	CC	GC	GG	CC	TT	GG	CC	TT	CC	AA	TC	CC	AA	AA
BO040	AA	TT	CC	TA	GG	AT	CC	CA	GG	TT	CC	GG	GG	GG	TC	GG	CC	TT	CC	AA	CC	TC	GA	GA
BO041	AA	TT	CC	TA	TT	AT	AC	CA	AG	TC	CC	GC	TG	CG	TT	CC	GC	AA	CC	TA	TC	TC	AA	GG
BO042	TA	AT	AC	AA	GG	TT	CC	CA	GG	TT	CC	GG	GG	CG	CC	GG	GC	TT	CC	AA	CC	TC	GG	GA
BO043	TA	AA	CC	AA	TT	TT	AA	CA	GG	TT	CC	GG	TG	GG	TT	CC	CC	TT	CC	TA	CC	CC	AA	GA
BO044	TA	AT	AC	TA	TG	TT	CC	CA	GG	TT	CC	GG	GG	CG	TT	CC	GC	TT	AA	TT	CC	CC	AA	AA
BO045	TA	AA	CC	AA	TT	AT	AC	CA	GG	TT	TT	GC	TT	CG	TC	CC	GG	AA	CC	TA	CC	CC	AA	GG
BO046	TA	AA	AC	AA	TT	AT	AC	CA	GG	TT	TC	GG	TT	GG	TT	CC	GC	TA	CC	AA	CC	CC	AA	GG
BO047	AA	AT	AA	AA	GG	TT	CC	CA	GG	TT	CC	GG	GG	GG	TT	GC	CC	TA	CC	TT	CC	TC	GA	AA
BO048	TA	AT	AC	AA	TT	TT	AC	CA	GG	TT	CC	GC	TG	CG	TC	CC	GG	TA	CC	TA	CC	CC	AA	GA
BO049	TA	AT	CC	TA	TT	AT	AC	CA	GG	TT	TC	CC	TG	CG	TC	CC	CC	AA	CC	TA	CC	TC	AA	GG
BO050	TT	AT	CC	TT	TT	AA	AC	CA	AG	CC	TT	GC	TG	GG	TT	GG	CC	TA	CC	AA	CC	CC	AA	GG
BO051	AA	TT	CC	TT	TT	AT	AA	CA	AG	TC	CC	CC	TG	GG	TT	GG	GC	TA	CC	AA	CC	CC	GA	GG
BO052	TT	TT	AA	AA	GG	TT	AA	CA	GG	TT	TT	CC	TT	CC	CC	GG	CC	AA	CC	TT	TT	CC	AA	AA
BO053	AA	TT	CC	TA	GG	TT	CC	CA	GG	TT	CC	GG	TG	CG	TC	GG	GC	TT	CC	TA	CC	TC	GA	GA
BO054	TA	AT	CC	TA	TT	AT	AC	CA	GG	TT	TC	CC	TG	GG	TC	CC	GC	AA	CC	TA	CC	TC	AA	GG
BO055	TA	AT	AC	TA	TG	TT	AC	CA	GG	TT	CC	GG	GG	CG	TT	CC	GC	TT	CC	TT	CC	CC	AA	AA
BO056	TT	AA	CC	AA	TT	AT	AC	CA	AG	TC	TT	CC	TT	GG	TC	CC	GG	AA	CC	TA	CC	TC	GA	GG
BO057	AA	AT	CC	AA	TT	AA	AC	CC	GG	TT	TC	GG	TG	CG	TC	GG	GC	TT	CC	TA	CC	TT	GA	GG
BO058	TA	AT	AA	TA	GG	TT	CC	CA	AG	TC	CC	GG	GG	GG	TC	GG	GC	TT	CC	TA	CC	TT	AA	AA
BO059	TA	AT	CC	TA	TT	TT	CC	CA	AG	TC	TC	GG	GG	CG	TT	GG	CC	TA	CC	TA	CC	TC	GA	GA
BO060	AA	TT	CC	TA	TT	TT	AA	CA	AG	CC	TT	GC	TG	GG	TT	CC	GC	TT	CC	AA	TC	CC	AA	GG
BO061	TT	AA	CC	AA	TT	TT	AC	CA	AG	TT	TC	GC	TG	CG	TC	GC	GC	TA	CC	TA	CC	CC	AA	GA
BO062	TT	TT	AA	AA	TG	AT	AC	CA	AG	TC	TT	GC	GG	CG	CC	GC	GC	TT	CC	TA	CC	CC	GA	GA
BO063	AA	TT	CC	AA	TT	TT	AC	CA	GG	TT	CC	CC	GG	CC	TC	GG	CC	TA	CC	TT	TT	CC	AA	AA
BO064	TA	TT	CC	TA	TT	AA	AA	CA	AA	CC	TT	GC	TG	GG	TT	GC	GC	TT	CC	AA	CC	CC	AA	GG
BO065	TT	AA	CC	TA	TT	AT	AC	CA	AG	CC	TT	GC	TT	GG	TC	GC	GC	AA	CC	AA	CC	CC	AA	GG
BO066	AA	AT	CC	TA	TT	AA	CC	CA	GG	TT	CC	GC	GG	GG	TT	GC	GC	TA	CC	AA	CC	TC	GA	GG
BO067	TA	TT	AA	AA	TT	TT	AA	CC	GG	TT	CC	CC	GG	CC	TT	GG	CC	TT	CC	TA	TT	CC	GA	AA
BO068	TA	AT	CC	TA	TT	AT	AC	CA	GG	TT	TC	CC	TG	GG	TC	CC	GC	AA	CC	AA	CC	TC	AA	GG
BO069	TT	TT	AA	TA	GG	TT	CC	CA	AG	TC	TC	GG	GG	CG	CC	GG	GC	TA	CC	TA	CC	TC	GA	AA
BO070	TA	AA	CC	AA	TT	AT	AC	CA	AG	TC	TT	GC	TT	CG	TC	CC	GG	AA	CC	TA	CC	CC	AA	GG
BO071	TT	AA	CC	AA	TT	AA	AA	CA	AA	CC	TC	GG	TT	CG	TT	CC	GC	TA	CC	AA	CC	CC	AA	GG
BO072	TT	AT	AC	AA	TG	TT	AC	CA	GG	TT	CC	GG	GG	GG	TC	CC	CC	TA	CC	TA	CC	TC	AA	GA
BO074	TT	AA	CC	AA	TT	TT	AC	CA	AG	CC	TT	GC	TT	CG	TT	CC	GG	TA	CC	TA	CC	CC	AA	GG
BO075	TT	TT	AA	TA	GG	TT	CC	CA	AG	TC	TC	GG	TG	GG	CC	GC	GC	TT	CC	AA	CC	TC	GG	AA
BO077	TT	AA	CC	TA	TT	AT	CC	CA	AG	TC	CC	GG	TT	CC	TT	GC	GC	TT	CC	AA	CC	TC	AA	GG
BO078	TA	TT	CC	TA	TT	AA	AC	CA	AG	TC	TC	CC	TT	GG	TC	GC	GC	TA	CC	TA	CC	TC	AA	GG
BO079	TA	AT	CC	AA	TT	AA	AA	CA	AG	TC	CC	GG	TG	GG	TT	GC	CC	TT	CC	TA	TC	CC	GA	GG
BO080	TA	TT	AA	TA	GG	TT	CC	CA	AA	CC	CC	GG	GG	GG	CC	GG	CC	TT	CC	AA	CC	TC	GG	AA
BO081	TT	TT	AA	AA	GG	TT	AC	CA	AG	TC	TT	GG	GG	CG	CC	GG	GC	TA	CC	TA	CC	CC	GA	AA
BO082	TT	AT	AC	AA	TG	TT	CC	CA	AG	TC	CC	GC	TG	CG	TT	GG	GC	TT	CC	TA	CC	TC	GA	GA
BO083	TA	AT	CC	AA	TT	AA	AC	CA	GG	TC	TC	GC	TT	CG	TT	GG	GC	TA	CC	TA	CC	TC	AA	GG
BO084	AA	AT	CC	AA	TG	TT	AC	CA	AG	CC	CC	CC	TT	CG	TT	GG	GC	TT	CC	AA	TC	TT	AA	GA
BO085	TA	AA	CC	TA	TT	AT	AC	CA	AG	TC	CC	GC	TT	CG	TT	CC	GC	AA	CC	AA	CC	TC	GA	GG
BO086	TT	TT	AA	TA	GG	TT	AC	CA	AA	CC	TC	GG	GG	GG	CC	GG	CC	TT	CC	AA	CC	TC	GG	AA
BO087	TT	TT	AA	TA	GG	TT	AC	CA	AA	CC	CC	GG	GG	GG	CC	GG	CC	TT	CC	AA	CC	CC	GG	AA
BO088	TT	AA	CC	AA	TG	AT	AC	CA	AA	CC	TT	GC	TT	CG	TT	GC	CC	TT	CC	AA	CC	CC	AA	GG
BO089	TT	AT	CC	AA	TT	AA	CC	CA	AG	TC	TC	GC	TG	CG	TT	GC	CC	TA	AA	TA	CC	CC	AA	GG
BO090	TT	TT	AA	TA	GG	TT	CC	CA	AA	CC	TC	GC	GG	GG	CC	CC	CC	TT	CC	AA	CC	CC	GG	AA
BO091	AA	AT	AC	TA	GG	TT	CC	CA	AA	CC	CC	GC	GG	GG	TC	CC	GC	TT	CC	AA	CC	TC	GA	AA
BO092	TA	AT	CC	TA	TT	AT	AC	CA	GG	TT	TC	CC	TG	CG	TT	CC	CC	AA	CC	TA	CC	TC	AA	GG
BO093	TT	AA	CC	AA	TT	AT	AC	CA	GG	TT	CC	CC	TT	CG	TC	GC	GC	TA	CC	TA	CC	CC	AA	GG
BO094	TT	AT	AC	AA	TT	AT	AC	CA	GG	TT	CC	GG	GG	GG	TT	CC	GC	TT	CC	TA	TC	CC	AA	AA
BO095	TA	TT	CC	TA	TT	AA	AC	CA	AG	CC	TC	GC	TT	GG	TT	GG	CC	AA	CC	TA	TC	CC	AA	GG
BO096	TA	AT	CC	AA	TG	TT	AC	CC	GG	TT	CC	GG	GG	CC	TT	GG	CC	TT	CC	AA	TC	TC	AA	AA
*Asterisk indicates F10 core marker. Red indicates ‘A’; Yellow indicates ‘T’; Green indicates ‘G’; Blue indicates ‘C’.
