# Supplementary material for: Genome-wide analysis-based single nucleotide polymorphism marker sets to identify diverse genotypes in cabbage cultivars (Brassica oleracea var. capitata)
Source: Sci Rep. 2022 Nov 21;12:20030. doi: 10.1038/s41598-022-24477-y (PMC9681867; doi:10.1038/s41598-022-24477-y)
Supplement: Supplementary file 6 — Supplementary Information 6. [file 41598_2022_24477_MOESM6_ESM.xlsx]

## Sheet: Supplementary Table 4
Supplementary Table 4. Cluster group of the 96 cabbage varieties
Sample code		Cluster
	Type	GBS		Fluidigm
				Core set
	No. markers	26301		87		24		10
	Optimal k value	8		7		4		2
	Name of accession
BO001	Green_Burger	c6		c6		c6		c6
BO002	Mart_Ball	c3		c3		c3		c3
BO003	Grim_Papa	c6		c6		c6		c6
BO004	Globe_Queen	c3		c3		c6		c6
BO005	Base_Ball	c6		c6		c6		c2
BO006	Inrya	c5		c5		c4		c99
BO007	Blue_Hint	c6		c6		c6		c6
BO008	Chairman	c6		c6		c6		c6
BO009	Super_Express	c6		c6		c6		c6
BO010	CT_692	c5		c5		c5		c5
BO011	CT_566	c6		c6		c6		c6
BO012	CT_152	c3		c3		c3		c3
BO013	CT_180	c1		c4		c2		c1
BO014	CT_185	c3		c3		c3		c3
BO015	Cho_Dae_Bak	c2		c2		c2		c2
BO016	CT_183	c5		c5		c5		c5
BO017	Joen_Ace	c3		c6		c3		c6
BO018	Green_Space	c1		c4		c6		c1
BO019	Fast_Ball	c5		c5		c4		c5
BO020	CT_209	c2		c2		c2		c2
BO021	Chaem_Song	c7		c1		c1		c4
BO022	CT_262	c3		c3		c3		c3
BO023	CT_201	c7		c1		c1		c4
BO024	CT_261	c3		c3		c3		c3
BO025	Win_Storm	c1		c2		c1		c4
BO026	Win_Star	c2		c2		c2		c2
BO027	Cab_Best	c7		c1		c1		c4
BO028	CT_207	c2		c2		c2		c2
BO029	Ace_Ball	c5		c5		c4		c5
BO030	Forte_9	c5		c5		c5		c4
BO031	CBE_1	c3		c6		c99		c2
BO032	CT_163	c5		c5		c5		c5
BO033	CT_203	c1		c6		c6		c2
BO034	Oriental_Express	c7		c5		c4		c2
BO035	Blue_Titan	c7		c1		c4		c99
BO036	YR_Chundong	c2		c2		c1		c1
BO037	In_Diamond	c4		c4		c6		c1
BO038	Indican	c4		c6		c6		c6
BO039	Deep_purple_60	c99		c99		c99		c99
BO040	Altos	c7		c1		c4		c99
BO041	Cho_Won	c2		c2		c1		c1
BO042	Home_Run	c5		c5		c4		c5
BO043	CT_401	c6		c6		c6		c6
BO044	CT_403	c4		c6		c6		c6
BO045	CT_410	c3		c3		c3		c3
BO046	CT_415	c4		c4		c3		c1
BO047	CT_412	c5		c5		c4		c99
BO048	CT_307	c3		c3		c6		c3
BO049	Royal_King	c3		c3		c1		c1
BO050	Megumi	c2		c2		c2		c2
BO051	Winter_Smile	c1		c1		c1		c2
BO052	General	c99		c99		c99		c2
BO053	Vinus_11	c5		c6		c4		c1
BO054	YR_Hero	c3		c3		c1		c1
BO055	CT_55	c6		c6		c6		c6
BO056	CT_418	c3		c3		c3		c3
BO057	YR_Daese	c1		c1		c1		c1
BO058	Salad_Ball	c5		c5		c4		c5
BO059	Gombo	c1		c5		c4		c2
BO060	Marudori	c1		c2		c2		c1
BO061	Huyuki	c3		c3		c3		c3
BO062	DK_45	c5		c5		c5		c5
BO063	Red_Globe	c99		c99		c99		c2
BO064	YBR_Yanguni	c1		c2		c2		c3
BO065	YR_Chammat	c3		c3		c2		c3
BO066	Daegil	c1		c1		c1		c1
BO067	Red_Won	c99		c99		c99		c2
BO068	YR_Galaxy	c3		c3		c1		c1
BO069	CT_10	c5		c5		c5		c5
BO070	Sin_Sung	c3		c3		c3		c3
BO071	Omega	c1		c4		c2		c3
BO072	Sun_Power	c5		c6		c6		c1
BO073	Berona	c99
BO074	YR_Buyo_2ho	c3		c3		c3		c3
BO075	CT_501	c5		c5		c5		c5
BO076	Red_Star	c99
BO077	Ocean_99	c1		c4		c2		c1
BO078	CT_621	c2		c2		c1		c1
BO079	Tropic_Ace	c1		c2		c2		c2
BO080	YR_Rising_Ball	c5		c5		c5		c5
BO081	Gold_Moon	c5		c5		c5		c5
BO082	Point	c5		c5		c4		c2
BO083	CT_411	c2		c2		c2		c2
BO084	Cara_Plex	c1		c2		c2		c3
BO085	Sunong_Farm_1ho	c3		c4		c3		c1
BO086	CBE_2	c5		c5		c5		c5
BO087	Handy_Ball	c5		c5		c5		c5
BO088	Sweet_Plus	c1		c2		c2		c3
BO089	YR_Aoki	c1		c2		c2		c2
BO090	Common_Green	c5		c5		c5		c5
BO091	SP_King	c5		c5		c5		c5
BO092	YR_Huyudama	c3		c3		c1		c1
BO093	YR_Eco_Plus	c99		c3		c3		c3
BO094	KCGC	c2		c6		c6		c6
BO095	YR_Hansan	c6		c2		c2		c2
BO096	Leche	c3		c99		c99		c99
