# Supplementary material for: Genome-wide analysis-based single nucleotide polymorphism marker sets to identify diverse genotypes in cabbage cultivars (Brassica oleracea var. capitata)
Source: Sci Rep. 2022 Nov 21;12:20030. doi: 10.1038/s41598-022-24477-y (PMC9681867; doi:10.1038/s41598-022-24477-y)
Supplement: Supplementary file 7 — Supplementary Information 7. [file 41598_2022_24477_MOESM7_ESM.xlsx]

## Sheet: Supplementary Table 5
Supplementary Table 5. Summary of the association of the 19 distinctness, uniformity, and stability (DUS) traits
DUS trait	Cluster		Marker
Unit			GBS			F87			F24			F10
			mean	DMRT		mean	DMRT		mean	DMRT		mean	DMRT
QL16	c1		1.5	a		1	a		1.6	a		1.4	a
(1,9)	c2		1.8	a		1.5	a		1.5	a		1.8	a
	c3		1.4	a		1.4	a		1	a		1	a
	c4		1	a		1	a		1.7	a		1	a
	c5		1	a		1.4	a		1	a		1	a
	c6		1	a		1	a		1	a		1	a
	c7		1	a		-	-		-	-		-	-
	c99		2.3	a		1	a		1	a		1	a
p-value			0.66			0.92			0.72			0.5
group			-			-			-			-
QL24	c1		3.5	b		2	b		1.6	c		3.2	ab
(1,9)	c2		4.2	ab		3.8	b		4.3	bc		4.8	a
	c3		4.8	ab		4.6	b		5	b		5.2	a
	c4		3	b		4.4	b		3.7	bc		1	b
	c5		3.2	b		3.2	b		2.8	bc		3.5	ab
	c6		2.6	b		2.9	b		3.2	bc		2.2	ab
	c7		2.3	b		-	-		-	-		-	-
	c99		7.7	a		9	a		9	a		5	a
p-value			0.17			0.032			0.0029			0.14
group			4, 6, 7 / 99			1, 6 / 99			1, 5 / 99			4, 6
QN01	c1		25.3	ab		26.1	a		27	a		25.5	a
(cm)	c2		25.3	ab		25.4	ab		24.7	ab		24.6	ab
	c3		24.6	abc		25.5	ab		24.1	b		24.6	ab
	c4		22.1	bc		22.9	bc		22.7	bc		25.2	a
	c5		21.6	c		21.4	c		20.5	c		21.6	c
	c6		21.3	c		22.4	c		23	bc		21.8	bc
	c7		25.5	a		-	-		-	-		-	-
	c99		23.8	abc		22.8	bc		23.1	b		21.1	c
p-value			0.00094			8.2e-05			3e-05			0.00065
group			5, 6 / 7			1 / 5, 6			1 / 3, 99 / 5			1, 4 / 5, 99
QN02	c1		76.5	ab		77.7	a		90	a		78.4	a
(cm)	c2		87.9	a		85.3	a		76.1	b		74.6	a
	c3		72.6	bc		76.5	a		71.4	b		72.7	a
	c4		66.6	bcd		64.8	b		57.5	c		77.4	a
	c5		52.7	d		55.1	b		53.5	c		52.6	b
	c6		59.1	cd		57	b		60.1	c		57.3	b
	c7		69.9	bc		-	-		-	-		-	-
	c99		61.9	cd		59.6	b		59.9	c		57.4	b
p-value			2e-08			8.4e-11			3.2e-11			1.1e-06
group			2 / 5, 6			1 - 3 / 4 - 99			1 - 3 / 4 - 99			1 - 4 / 5 - 99
QN04	c1		4	a		4.3	ab		4	b		4.1	b
(3,5,7)	c2		4.2	a		4.1	ab		4.1	b		4.5	ab
	c3		4.4	a		4.3	ab		4.6	ab		4.3	ab
	c4		4.5	a		3.9	b		4.7	ab		4.2	b
	c5		4.9	a		4.9	a		5	a		5.1	a
	c6		4.9	a		4.9	a		4.7	ab		4.8	ab
	c7		4.3	a		-	-		-	-		-	-
	c99		5	a		5	a		5	a		4.3	ab
p-value			0.071			0.019			0.049			0.044
group			5, 6, 99			5, 6, 99			5, 99			5
QN05	c1		34.4	a		32.6	a		35.6	a		34.1	a
(cm)	c2		33	ab		33.7	a		32.4	ab		31.7	ab
	c3		32.4	ab		32.9	a		31	b		32.2	ab
	c4		27.4	c		31	ab		28.3	bc		31.2	ab
	c5		26.3	c		27.1	b		26.3	c		26.1	c
	c6		27.1	c		27.5	b		28.4	bc		26.6	c
	c7		30.3	abc		-	-		-	-		-	-
	c99		29.2	bc		28.2	b		28.9	bc		27.8	bc
p-value			3.5e-06			5.2e-05			1.5e-05			6e-06
group			1 / 4 - 6			1 - 3 / 5 - 99			1 / 3 / 5			1 / 5, 6
QN12	c1		3	b		3	b		3.3	b		3.1	b
(1,3,5)	c2		3	b		3.1	b		3	b		3.4	b
	c3		3.2	b		3.2	b		3	b		2.9	b
	c4		3	b		2.7	b		4	a		3	b
	c5		4.2	a		4.3	a		4.2	a		4.5	a
	c6		3.2	b		3	b		3	b		3	b
	c7		3	b		-	-		-	-		-	-
	c99		3.7	ab		3.4	b		3.3	b		3.3	b
p-value			0.00012			5.2e-07			2.3e-05			6.1e-08
group			1 - 4, 6, 7			1 - 4, 6, 99			1 - 3, 6, 99			5 / others
QN15	c1		4	ab		3.8	ab		4.4	a		3.9	ab
(3,5,7)	c2		4.4	a		4.5	a		3.7	ab		3.9	ab
	c3		3.3	ab		3.3	b		3.4	b		3.4	ab
	c4		3	b		3	b		3.3	b		4.2	a
	c5		3	b		3.2	b		3	b		3	b
	c6		3.4	ab		3	b		3	b		3	b
	c7		3.3	ab		-	-		-	-		-	-
	c99		3.7	ab		3.8	ab		3.7	ab		3	b
p-value			0.02			0.00055			0.0073			0.021
group			4, 5			3 - 6			3 - 6			5 - 99
QN19	c1		15.5	a		15.9	a		16.3	ab		16.2	a
(cm)	c2		14.9	a		14.7	a		14.7	c		15.2	a
	c3		16	a		16.3	a		15.6	abc		15.9	a
	c4		15.4	a		15.4	a		16.6	a		14.8	a
	c5		15.7	a		15.7	a		14.9	bc		15.4	a
	c6		14.5	a		15.3	a		15.5	abc		15.1	a
	c7		16.2	a		-	-		-	-		-	-
	c99		15	a		14.5	a		14.6	c		15	a
p-value			0.48			0.22			0.035			0.55
group			-			-			4 / 2, 99			-
QN20	c1		19.5	ab		18.1	a		19.5	a		19.3	a
(cm)	c2		20.7	a		19.8	a		19.5	a		18.8	a
	c3		18.4	bc		18.9	a		18.5	ab		18.8	a
	c4		16.7	cd		19.6	a		17	bc		16.3	b
	c5		15.8	d		16.2	b		15.4	c		15.8	b
	c6		15.1	d		15.4	b		16.2	c		15.3	b
	c7		16.7	cd		-	-		-	-		-	-
	c99		16.2	cd		15	b		15.4	c		15.7	b
p-value			3.2e-09			2.7e-09			2.7e-07			2e-07
group			1, 2 / 4 - 99			1 - 4 / 5 - 99			1, 2 / 5 - 99			1 -3 / 4 - 99
QN22	c1		2.8	a		2.8	ab		2.6	a		2.6	abc
(2,3)	c2		2.1	b		2.3	b		2.4	ab		2.3	c
	c3		2.3	ab		2.3	b		2.2	b		2.4	bc
	c4		2.8	a		2.7	ab		2.8	a		2.8	ab
	c5		2.8	a		2.8	a		2.8	a		2.9	a
	c6		2.4	ab		2.4	ab		2.4	ab		2.5	abc
	c7		2.7	a		-	-		-	-		-	-
	c99		2.5	ab		2.6	ab		2.5	ab		2.5	abc
p-value			0.0023			0.0055			0.014			0.014
group			1, 4, 5 / 2			5			3 / 4, 5			4, 5
QN27	c1		1	b		1	b		1	b		1	b
(1,3,5,7)	c2		1	b		1	b		1	b		1.8	b
	c3		1.3	b		1	b		1	b		1	b
	c4		1	b		1	b		1	b		1	b
	c5		1.3	b		1.3	b		1.5	b		1.4	b
	c6		1	b		1	b		1	b		1	b
	c7		1	b		-	-		-	-		-	-
	c99		5.3	a		6.6	a		5.7	a		3	a
p-value			1.1e-15			< 2.2E-16			< 2.2E-16			0.01
group			1 - 7 / 99			1 - 6 / 99			1 - 6 / 99			1 - 6
QN32	c1		22.6	ab		23.4	abc		20.9	b		21.7	bc
(cm)	c2		22.7	ab		22.3	bc		22.9	ab		24.2	abc
	c3		22.8	ab		22.1	bc		23.1	ab		23.6	bc
	c4		24.7	a		24.4	abc		25.6	a		23.2	bc
	c5		25.2	a		25.7	ab		25.8	a		24.6	ab
	c6		20	b		21.2	c		21.7	b		20.5	c
	c7		25.3	a		-	-		-	-		-	-
	c99		26.4	a		26.9	a		26.1	a		27.8	a
p-value			0.028			0.0053			0.0057			0.0066
group			4, 5, 7, 99 / 6			6 / 99			1, 6 / 4, 5, 99			6 / 99
PQ06	c1		3.9	abc		4	abc		4.1	ab		4	ab
(3,4,5)	c2		4	abc		3.8	bc		3.7	bc		3.8	ab
	c3		3.5	bc		3.3	c		3.5	bc		3.3	b
	c4		4.5	a		4.1	ab		3.5	bc		4.2	a
	c5		3.5	bc		3.4	bc		3.4	c		3.5	ab
	c6		3.3	c		3.7	bc		3.5	bc		3.5	ab
	c7		3.7	bc		-	-		-	-		-	-
	c99		4.2	ab		4.6	a		4.5	a		3.8	ab
p-value			0.051			0.0048			0.017			0.097
group			4 / 6			3, 5 / 99			5, 6 / 99			3, 5
PQ11	c1		1.1	b		1.1	b		1.1	b		1.1	b
(1,2,5)	c2		1	b		1	c		1	b		1.6	ab
	c3		1.2	b		1	c		1	b		1	b
	c4		1	b		1	c		1	b		1	b
	c5		1	b		1	c		1	b		1	b
	c6		1	b		1	c		1	b		1	b
	c7		1	b		-	-		-	-		-	-
	c99		4.3	a		5	a		4.3	a		2.3	a
p-value			< 2.2E-16			< 2.2E-16			< 2.2E-16			0.0077
group			1 - 7 / 99			1 - 6 / 99			1 - 6 / 99			1 - 6
PQ17	c1		2.5	ab		2.8	ab		2.5	bc		2.5	a
(2,3,4,6,7)	c2		2.1	b		2.4	b		2.4	c		2.6	a
	c3		2.6	ab		2.6	ab		2.5	bc		2.6	a
	c4		3	ab		2.3	b		3.3	a		2.8	a
	c5		3.4	a		3.3	a		3.2	ab		3.3	a
	c6		3	ab		3	ab		3	abc		3.1	a
	c7		3	ab		-	-		-	-		-	-
	c99		3	ab		3	ab		2.8	abc		3	a
p-value			0.0041			0.0073			0.011			0.15
group			-			-			-			-
PQ18	c1		1.4	b		1.1	bc		1.4	ab		1.3	a
(1,2)	c2		1.8	a		1.6	a		1.6	a		1.4	a
	c3		1.2	bc		1.3	abc		1.3	abc		1.4	a
	c4		1	c		1.4	ab		1	c		1.2	a
	c5		1	c		1	c		1	c		1	a
	c6		1.1	bc		1.1	c		1.1	bc		1.2	a
	c7		1	c		-	-		-	-		-	-
	c99		1.2	bc		1	c		1	c		1	a
p-value			3.4e-06			5e-06			6.5e-05			0.072
group			2 / 3 - 99			5 - 99			4 - 99			4 - 99
PQ25	c1		1	b		1	b		1	b		1	b
(1,5)	c2		1	b		1	b		1	b		1.6	ab
	c3		1.2	b		1	b		1	b		1	b
	c4		1	b		1	b		1	b		1	b
	c5		1	b		1	b		1	b		1	b
	c6		1	b		1	b		1	b		1	b
	c7		1	b		-	-		-	-		-	-
	c99		4.4	a		5	a		4.3	a		2.3	a
p-value			< 2.2E-16			< 2.2E-16			< 2.2E-16			0.0058
group			1 - 7 / 99			1 - 6 / 99			1 - 6 / 99			1 - 6
PQ28	c1		2	b		2	b		2	b		2	b
(2,4)	c2		2	b		2	b		2	b		2.3	ab
	c3		2.1	b		2	b		2	b		2	b
	c4		2	b		2	b		2	b		2	b
	c5		2	b		2	b		2	b		2	b
	c6		2	b		2	b		2	b		2	b
	c7		2	b		-	-		-	-		-	-
	c99		3.7	a		4	a		3.7	a		2.7	a
p-value			< 2.2E-16			< 2.2E-16			< 2.2E-16			0.0058
group			1 - 7 / 99			1 - 6 / 99			1 - 6 / 99			1 - 6
