# Supplementary material for: Genome-wide analysis-based single nucleotide polymorphism marker sets to identify diverse genotypes in cabbage cultivars (Brassica oleracea var. capitata)
Source: Sci Rep. 2022 Nov 21;12:20030. doi: 10.1038/s41598-022-24477-y (PMC9681867; doi:10.1038/s41598-022-24477-y)
Supplement: Supplementary file 8 — Supplementary Information 8. [file 41598_2022_24477_MOESM8_ESM.xlsx]

## Sheet: Supplementary Table 6
Supplementary Table 6. ANOVA and correlation analysis of 19 distinctness, uniformity, and stability (DUS) traits
Source of Variation	Sum of squares	Degree of freedom	Mean squares	F-value	P-value	F critical value
Between Groups	466718	18	25928.8	1254.42	0	1.60963
Within Groups	36916.4	1786	20.6699
Total	503634	1804
	Count	Sum	Average	Variance	QN1	QN2	QN5	QN20	QN19	QN32	QN15	PQ18	PQ17	QN4	QL16	PQ11	PQ25	QN27	PQ28	PQ6	QN12	QL24	QN22
QN1	95	2245.25	23.6342	11.9761	1
QN2	95	6432.9	67.7147	295.413	0.602779	1
QN5	94	2847.53	30.2929	28.6325	0.581555	0.749967	1
QN20	94	1651.77	17.572	7.50116	0.541791	0.663577	0.653085	1
QN19	94	1456.95	15.4995	3.44448	0.481586	0.131225	0.286032	0.29955	1
QN32	95	2230.02	23.4739	19.5461	-0.432072	-0.225094	-0.0550439	-0.0137232	0.0352239	1
QN15	95	331	3.48421	1.25241	0.307999	0.617318	0.505113	0.307575	-0.0395645	-0.10739	1
PQ18	95	117	1.23158	0.179843	0.236776	0.427726	0.292954	0.529868	-0.0771954	-0.218763	0.209528	1
PQ17	95	267	2.81053	0.793505	-0.160875	-0.434065	-0.343665	-0.513615	0.363888	0.151285	-0.26982	-0.417674	1
QN4	95	430	4.52632	0.932811	-0.158752	-0.365792	-0.39759	-0.357797	-0.0228459	0.0962498	-0.257975	-0.248798	0.277891	1
QL16	95	127	1.33684	2.60873	0.101454	0.187952	0.424014	0.255877	0.269985	0.133988	0.19131	-0.115096	-0.0143211	-0.114857	1
PQ11	95	120	1.26316	0.961926	-0.0972851	-0.136578	-0.0847087	-0.208308	-0.128382	0.285215	0.0571338	-0.148079	0.106385	0.132994	0.158347	1
PQ25	96	124	1.29167	1.09298	-0.100425	-0.142346	-0.0948365	-0.221168	-0.129183	0.2811	0.0425563	-0.142538	0.104358	0.128018	0.161041	0.994517	1
QN27	96	138	1.4375	1.95395	-0.101121	-0.17172	-0.143725	-0.239721	-0.12563	0.267088	0.0112179	-0.162817	0.0986523	0.146231	0.0932718	0.944007	0.948995	1
PQ28	96	206	2.14583	0.273246	-0.100425	-0.142346	-0.0948365	-0.221168	-0.129183	0.2811	0.0425563	-0.142538	0.104358	0.128018	0.161041	0.994517	1	0.948995	1
PQ6	95	350	3.68421	0.643897	0.0177871	0.0488201	0.0372382	0.00410548	-0.160399	-0.00548935	0.101007	0.0296166	-0.14413	-0.098977	0.0829462	0.268925	0.265368	0.273788	0.265368	1
QN12	95	321	3.37895	0.791041	-0.00471759	-0.0929493	-0.116546	-0.0832285	0.0977739	0.0081037	0.0274515	-0.17873	0.145301	0.235956	0.147176	0.0552009	0.0844399	0.155266	0.0844399	-0.0392266	1
QL24	95	367	3.86316	14.8641	-0.0285757	-0.0059521	0.159483	0.18224	-0.0466741	0.289567	0.0697648	0.0586282	-0.187292	0.00240588	0.171487	0.338794	0.347781	0.299573	0.347781	0.0202703	-0.0219457	1
QN22	95	241	2.53684	0.251288	-0.0533195	-0.218281	-0.149061	-0.157821	0.0699869	-0.0739374	-0.0890276	-0.0405608	0.254037	0.135308	-0.0154905	0.077441	0.0676005	0.118958	0.0676005	0.029231	0.254684	-0.231305	1
