# Supplementary material for: Genome-wide analysis-based single nucleotide polymorphism marker sets to identify diverse genotypes in cabbage cultivars (Brassica oleracea var. capitata)
Source: Sci Rep. 2022 Nov 21;12:20030. doi: 10.1038/s41598-022-24477-y (PMC9681867; doi:10.1038/s41598-022-24477-y)
Supplement: Supplementary file 9 — Supplementary Information 9. [file 41598_2022_24477_MOESM9_ESM.xlsx]

## Sheet: Supplementary Table 7
Supplementary Table 7. Information of 87 core markers for Fluidigm assay
SNP_NAME	Chromosome	Position	Allele	MAF	PIC	Variant type	Gene ID	ASP1_SEQ	ASP2_SEQ	LSP_SEQ	STA_SEQ
CQN19-7	C1	30133135	A/T	0.41	0.37	missense_variant	Bo1g101450	CCGCAGCCACATGAGTCA	CCGCAGCCACATGAGTCT	ACGCACCACCCCTCTGG	GCTTCGTCGGACCGGA
CQN02-11	C2	47959189	A/C	0.43	0.37	missense_variant	Bo2g151870	TCAAGCTGGCTTCCTTTATATGGAAA	CAAGCTGGCTTCCTTTATATGGAAC	GTGGCTTCCGTTGTTGCTCT	TTCCAAGGAAGTGAATCTTACACG
CPQ18-18	C3	1728375	T/C	0.28	0.32	missense_variant	Bo3g004620	CTTGCTTTGTTGCTGCCCTTA	TGCTTTGTTGCTGCCCTTG	CCACTGAGAAGCAGTGTAGGC	GTCTTGCGGGTTCATCTTCAC
CPQ11-20	C3	58838243	T/C	0.33	0.35	synonymous_variant	Bo3g166990	CGAAAGAGAACTCTGAGAAAAACGGA	GAAAGAGAACTCTGAGAAAAACGGG	CTGGACTCGATAACGGCGGA	GGCTGCTTTTAGGTCGGC
CPQ6-30	C5	6622086	G/C	0.4	0.36	synonymous_variant	Bo5g019690	GGCTTGAGATTCAGCATCTCTACC	GGCTTGAGATTCAGCATCTCTACG	CCCTTCACATAGCTGCAGCTT	GAGTTTTTTCGCAAAAGACGGC
CQN22-50	C5	42891943	G/C	0.36	0.35	missense_variant	Bo5g137520	AGTTGCAAAAGGCTAAAGAGTTTCTTC	AGTTGCAAAAGGCTAAAGAGTTTCTTG	CCGTCGTGAAACTGTGCGT	ACAAGTCGAGGGAGAAGCA
CQN01-49	C6	4834902	A/C	0.21	0.28	synonymous_variant	Bo6g022330	TTAGAAACGGTGAAGCCTTAGCT	GAAACGGTGAAGCCTTAGCG	CAGGCATGTGGTGAAGCACAA	GCTGCACGGAAGTTGAGA
CQL16-30	C6	37280236	T/A	0.41	0.37	synonymous_variant	Bo6g119200	ACAGCTCAGAGCTCCTCCT	ACAGCTCAGAGCTCCTCCA	GTCGAAGTTGCAGCCGGTAC	ATCCAGGCGCTTCCGTA
CQN04-34	C7	32444765	T/C	0.26	0.31	synonymous_variant	Bo7g082370	CGTTCCGACGAAGTTACAGAGT	CGTTCCGACGAAGTTACAGAGC	CTGAACACGGCTTGGATTCTCA	CGGACAGTGGCTTCGC
CPQ17-44	C9	4150485	G/A	0.33	0.34	synonymous_variant	Bo9g014040	GACCGTCTCAGAAGTACCACTTAAC	GACCGTCTCAGAAGTACCACTTAAT	AGAGCTGCCACTTCATCATGCT	AGGGACAAGATGATTCCAATCAATG
CQN01-1	C1	16912365	T/A	0.38	0.36	missense_variant	Bo1g057020	GCAAGGCGGCTAGCGAT	GCAAGGCGGCTAGCGAA	GCGACATGATGGCTTCCACG	CTCAAAGATCGATGAGCTTAAATGC
CQN32-10	C1	40348257	A/C	0.3	0.33	synonymous_variant	Bo1g141130	GAGATACAGCTGCTAGGTTGACT	AGATACAGCTGCTAGGTTGACG	GAGCCTCCAAGGGAGACGA	CAGAAGCTTGTGTACGTGTTGA
CQN12-2	C1	42832899	T/A	0.27	0.32	missense_variant	Bo1g153330	CCACCGCCTCCTTGTTTGT	CCACCGCCTCCTTGTTTGA	GGGCTTTCCTGTGCAGCAA	TGTGAGGAGTATGATCCGACC
CQN20-9	C2	2493581	T/G	0.33	0.34	synonymous_variant	Bo2g010440	TCTCATGGAATGCGATAACGGT	TCTCATGGAATGCGATAACGGG	GCAAACCAGTCATGGCGAGA	CCATAATAAAGACAGTCTTGCTCTCA
CQN22-15	C2	21153749	A/T	0.37	0.36	missense_variant	Bo2g075400	GGTCGTTTCCGTACCATCCA	GGTCGTTTCCGTACCATCCT	CGTACCAAGATATAGAGCGAGGACG	GCTCTATAGCGGACTCATTTCTTG
CQL24-5	C2	41871386	G/T	0.24	0.3	missense_variant	Bo2g134070	CATAGGCTTCGTTGTCCCTAGT	ATAGGCTTCGTTGTCCCTAGC	GGGAAGTTTCTGTGTGCAGCT	TCATAATCAAGGAGCTCCTCCTC
CPQ25-11	C2	51429603	C/A	0.09	0.15	synonymous_variant	Bo2g165400	CGTCAGTCCCTGCACCC	CGTCAGTCCCTGCACCA	CTCCAGCTCCTACGTAGGCA	TTTGGAGCTGTGTTTGCGT
CPQ18-17	C3	1728366	A/G	0.28	0.32	missense_variant	Bo3g004620	GTTGCTGCCCTTGTTGGTATTT	GTTGCTGCCCTTGTTGGTATTC	TCCTTCGCCACTGAGAAGCA	GGGTTCATCTTCACTTGCTTTG
CPQ17-13	C3	16381523	G/C	0.41	0.37	synonymous_variant	Bo3g040220	GCACCTACTTCCTCCGCG	GCACCTACTTCCTCCGCC	GCAGGAGTGGTGGTTTTTTCCA	ACTTTTGGTGGCATTTCGGT
CQN02-23	C3	21935944	T/G	0.42	0.37	missense_variant	Bo3g055490	GGAAAGATCTCAGAGCTCTTAAGCAA	GGAAAGATCTCAGAGCTCTTAAGCAC	TGCTGCGTCTTCTCCATAGCC	CAGTTGGAGTTCAAAAAGGCG
CPQ11-18	C3	34450549	C/G	0.33	0.34	missense_variant	Bo3g093990	GCTCCGAGCCTACTTCTCAAG	GCTCCGAGCCTACTTCTCAAC	CGATGATGACCGTGAGGGTCT	ACTTCGTCCCGGAGCAG
CQN15-28	C5	46259901	T/A	0.36	0.36	missense_variant	Bo5g150300	AGCCATTATCGGATCCAAACACT	AGCCATTATCGGATCCAAACACA	ACCAAGGAGCAGCTTATGGGA	CATTGAGCCAGCCAGAACA
CPQ25-55	C7	20974235	T/C	0.11	0.18	up/downstream_gene_variant	Bo7g057720	GATCAAGTCGATCACCTCTCGT	ATCAAGTCGATCACCTCTCGC	GTTCGTGAACCCGACGGTG	AGCAGCGATAAAGACTCGGA
CQN12-40	C7	43517964	G/A	0.27	0.31	synonymous_variant	Bo7g109870	GGGTGGTATAGTCTCTGGCTTC	GGGTGGTATAGTCTCTGGCTTT	CCCCATTCGTCTTCCGTCTCT	TGTCGTCTCGCGGAATGTAG
CQN20-5	C1	14982291	T/C	0.37	0.36	synonymous_variant	Bo1g052870	TCTCATAGAGAACTCCCATGTAAGACATA	CTCATAGAGAACTCCCATGTAAGACATG	CAATGAACCAACGGGGAGGG	CGAATTTCCAGTAAGGGCAGAT
CQL24-4	C1	16870124	G/T	0.41	0.37	synonymous_variant	Bo1g056990	TCATTCGGACTTGGTCTGCG	TTCATTCGGACTTGGTCTGCT	GATCCATCACCGTGTTCCCG	GACGCAGCCTCCATGTC
CQL16-3	C1	20549897	A/G	0.19	0.26	synonymous_variant	Bo1g070710	AGCCGTAGAAGTTTGCCCA	AGCCGTAGAAGTTTGCCCG	AGCGAGGACCAGAGTGCTG	TCACCGGTATCTTGTGACTCG
CQN32-8	C1	38178701	T/G	0.48	0.37	missense_variant	Bo1g131070	GTTCTCAGCAGGGAGAAAGGA	TTCTCAGCAGGGAGAAAGGC	TGATCGGGTCAGGCAGCTT	AGAACTTTCACAGCAACAACCTT
CPQ6-3	C2	7437502	G/A	0.37	0.36	synonymous_variant	Bo2g025150	GTGGAACGCCGATATAGGGAC	GTGGAACGCCGATATAGGGAT	TGCAGCATCTAGATCTCCTTTTTCATAGTT	CAGAAAGGATATAGTGGAACGCC
CQL24-6	C2	41871389	T/C	0.24	0.3	missense_variant	Bo2g134070	CCCCGAGATCTTCCCAAGG	CCCCGAGATCTTCCCAAGC	TTGGCTGCACGGTCGTAGA	CGATTCGACTCAGCGAGTCA
CQL24-8	C2	41871498	T/C	0.24	0.3	synonymous_variant	Bo2g134070	CAAGTTTGATCCCTCTATCGATGTTATCA	AGTTTGATCCCTCTATCGATGTTATCG	ACCTCTGGTTGAGCTGATGGG	CTGTAGAAAATAAAGTCTCCAAGACCA
CQL24-9	C2	41871522	G/C	0.24	0.3	synonymous_variant	Bo2g134070	CCCACTCCGAAATCTCGCTA	CCCACTCCGAAATCTCGCTC	GAGGTTAGCTGCTCATAGAAGATCTCT	CAATTCACGAATCCTCCTGCC
CQL24-10	C2	41872347	A/G	0.23	0.29	synonymous_variant	Bo2g134070	CCTGTGGTAATCACCTTTCATCTTG	ACCTGTGGTAATCACCTTTCATCTTC	GCTGCTTCTGGCGATTCCA	CCAGTCTTAAACTCAGCCAAGT
CPQ11-12	C3	3064955	G/C	0.26	0.31	synonymous_variant	Bo3g009120	AGCTTCGTCTTCTTCTTCCTCG	AGCTTCGTCTTCTTCTTCCTCC	CGCTGCTGCTGTTGTTGCT	CAGCCTTTCTCAACGCCA
CPQ18-22	C3	5914163	G/C	0.41	0.37	missense_variant	Bo3g017920	GGAATGGAAAACTTTATTACGGTCCTC	GGAATGGAAAACTTTATTACGGTCCTG	GTTTCGGCTGACTGGCTTTGA	CCAGGGAATTCAACATTGTATGGA
CQN05-17	C3	11411929	A/G	0.46	0.37	synonymous_variant	Bo3g030140	TCTAGCACTCAAAGGAACTCAAACT	TCTAGCACTCAAAGGAACTCAAACC	CTCCTGGAGACATGGAGGCT	AGCCTATGATGTGGCTGCT
CQL24-17	C3	19457911	T/C	0.22	0.28	synonymous_variant	Bo3g046900	GACGAGATGGCTCCTGATGTT	ACGAGATGGCTCCTGATGTG	GCCCAAGCCCTTAACGGAG	CTTGTTTACCTCCCGTGTGATG
CPQ11-25	C3	20866935	G/A	0.43	0.37	missense_variant	Bo3g052740	CTCGACAGACCAACAACAACAC	CTCGACAGACCAACAACAACAA	AGCCAGGGTATCTACTACCACCA	CCAGGTCATCTGAAGGAGGA
CQL24-18	C3	22455238	T/C	0.46	0.37	upstream_gene_variant	Bo3g057450	GAGACCGCTTTGAACCTCCA	AGACCGCTTTGAACCTCCG	TCATCTCGTCTTGCAGCCCA	AGATGGCTCCTGATGTGGTT
CQN01-23	C3	23576338	C/A	0.26	0.31	missense_variant	Bo3g061600	GGTTTCACTTGTGTGAAGGTACG	TGGTTTCACTTGTGTGAAGGTACT	TCGCCAGGCGGGTGAAT	GCTTGAATCAAAACAAACAAGAAAGGT
CQN20-19	C3	24905423	G/A	0.46	0.37	synonymous_variant	Bo3g064860	GGAAGGCTGTTTGCTACCATG	GGGAAGGCTGTTTGCTACCATA	ACCGCAAGAGGACGCTTAACT	GCTTCCATTTTGGTTTTGTTGTTTT
CQN32-15	C3	25701865	C/T	0.34	0.35	missense_variant	Bo3g066080	TCCGTCGTGGTTTTCCTCG	CTCCGTCGTGGTTTTCCTCA	GGCTACGAGCAACGGCGA	AACGTTTGTTTATTGTGGTAGCCT
CPQ18-27	C3	34048276	T/A	0.41	0.37	missense_variant	Bo3g093490	TGTAGATCCGCTGTTTCCCAA	CTGTAGATCCGCTGTTTCCCAT	TGATCAAAACCTATTTAAATGTCTCTGTGACTAAAGT	GTTTGATCTCATTCGCAGCTTCT
CQL24-20	C3	63227803	T/A	0.35	0.35	missense_variant	Bo3g182630	GGGACAATCGGTAACTCGTCG	GGGACAATCGGTAACTCGTCA	GATCTCGGGGTTGACTCGCT	GTTTCCGACAGCTTCATCACC
CQL16-19	C4	1589085	C/A	0.17	0.24	missense_variant	Bo4g013020	TGATGTCGCAGATCTTCCTGG	GTGATGTCGCAGATCTTCCTGT	TCTGAGGCCATTGAACCTGTGA	CGACAGCGAAACTGATCGT
CPQ11-28	C4	1769341	T/C	0.21	0.28	synonymous_variant	Bo4g013340	TCCACCATGTTAAGACAAAACCCA	CCACCATGTTAAGACAAAACCCG	CTCGGTGACAGGACGCTCTA	GACAAAGAGGCGTGTCCA
CPQ25-27	C4	1923041	G/A	0.11	0.17	downstream_gene_variant	Bo4g014520	CTGACCAAGCTCTGTTGGAAC	GCTGACCAAGCTCTGTTGGAAT	AGCAGCTAATGGGTTCACTGGA	ACCAGAGAGAATCAGCTCTTGAA
CPQ11-32	C4	2653497	T/C	0.21	0.28	synonymous_variant	Bo4g019830	CGCTCTTTGAAATCGCTGGT	CGCTCTTTGAAATCGCTGGC	CCTTTGGTGATTCAGCTTCCGA	TGCTCTTCGAAATTGGCCC
CPQ18-29	C4	6562774	G/T	0.46	0.37	missense_variant	Bo4g030400	CTTGAGATCAATCCACATGGGAAATC	ACTTGAGATCAATCCACATGGGAAATA	ACGCCGTTCTCCACTCATCA	ACTATGGAGGATTGAGTCAAGACTT
CQN12-12	C4	29940413	C/T	0.33	0.35	missense_variant	Bo4g116880	TGCGTCCAAGAGCCATCAC	TGCGTCCAAGAGCCATCAT	GGACGGAACACGCCATTACC	AGAGGGACTCTTCAGCTGG
CPQ11-31	C4	43959027	A/T	0.14	0.22	missense_variant	Bo4g163630	CAAAGAGCGGGCCAATTTCA	CAAAGAGCGGGCCAATTTCG	GGCAGCAAACCGCTCATAGA	AAGAGGGAGCCAGCGAT
CPQ17-26	C5	5128351	A/G	0.34	0.35	missense_variant	Bo5g016350	GTACCTGAACGACTGAATCTTCTTCA	ACCTGAACGACTGAATCTTCTTCG	CTGCGGAAGCTCTCGGTG	CCAACAGATCGTTTTCTTCTTCTCT
CQN20-29	C5	6703994	C/T	0.34	0.35	missense_variant	Bo5g019840	GATTGCAAAGGAGGCTCTCG	CGATTGCAAAGGAGGCTCTCA	CCACTCTGCCGTGTACTGCT	CGTCAACTGCAGCACGA
CPQ11-42	C5	35306180	A/T	0.46	0.37	missense_variant	Bo5g115300	CCGGCTCCTCCGAAACA	CCGGCTCCTCCGAAACT	GGCTGTGAATAATTCAATGAACAATACTAATGGT	CGTTGCTGCAACAGTAACCC
CQN20-32	C5	43238984	G/A	0.47	0.37	missense_variant	Bo5g138180	ACTCAGACTTGTCTTCTTCCTCAAC	AACTCAGACTTGTCTTCTTCCTCAAT	CAGCGAAGGAGGCGCAA	CACCACCGTTCTCATCTTCC
CQN02-47	C5	44218002	T/G	0.4	0.37	synonymous_variant	Bo5g143090	GCCACTCCCAGCACCA	GCCACTCCCAGCACCC	CGGTGATGGAGAACCGTTCAG	GGGCAGCAAACATAGACAAAATG
CQL16-25	C6	672198	A/C	0.2	0.27	synonymous_variant	Bo6g003490	AGATCTACACCTCTCTAGTGGCA	AGATCTACACCTCTCTAGTGGCC	GCCAATGACCGCGACACA	ACGTTTTCTGTGGTTCTCGAAAT
CQN01-50	C6	4942916	T/C	0.19	0.26	missense_variant	Bo6g022420	TGTGGACAATGCGGGAACA	GTGGACAATGCGGGAACG	ACAAGGTGCACCAGGCTCA	CGTAGACACTAACAATGATCCTTCT
CPQ11-44	C6	17808658	T/A	0.21	0.28	missense_variant	Bo6g066340	CCAAACCAATAGTTGGATCCTTAGCT	CCAAACCAATAGTTGGATCCTTAGCA	CCCTTCGTCCTGCAGCTTCA	CAGTGGTCTGAAAAGTCTGAACC
CQN27-45	C6	31384551	A/T	0.16	0.24	synonymous_variant	Bo6g099030	ACATCCCGTACTCTTTCAAGCAT	ACATCCCGTACTCTTTCAAGCAA	CCAGGCAGCATTTCGTGCA	ATTTTGCTTCGACATGTCTCCA
CQN15-33	C6	34084437	A/G	0.39	0.36	synonymous_variant	Bo6g108870	GGGATAAACTCCTGCCTCTGT	GGGATAAACTCCTGCCTCTGC	CGGCTGCTTCCTCAGGATAGA	CTGCACTTCTAATGTCCGTCG
CPQ6-33	C6	36985288	G/A	0.3	0.33	synonymous_variant	Bo6g118590	GCAGGTATTGGACAGATTGATCAC	TGCAGGTATTGGACAGATTGATCAT	ATCCCAACTTCTGGTTCCCCT	GCTGAAGCCGATTATGTTCAGTG
CPQ6-34	C6	36985291	G/A	0.3	0.33	synonymous_variant	Bo6g118590	AGTGCAGGTATTGGACAGATTGAC	AGTGCAGGTATTGGACAGATTGAT	ATCCCAACTTCTGGTTCCCCT	TGGCTGAAGCCGATTATGTTC
CPQ6-35	C6	36985351	A/G	0.3	0.33	synonymous_variant	Bo6g118590	CCACTCTCGTCTCTCCCCA	CACTCTCGTCTCTCCCCG	CCAGAACCTTTGGGATGAGGC	TGCACTGAACATAATCGGCTTC
CQL16-31	C6	37280245	A/T	0.41	0.37	synonymous_variant	Bo6g119200	AGCTCCTCCAGGATGGACA	AGCTCCTCCAGGATGGACT	AGTCGAAGTTGCAGCCGGTA	GGCGCTTCCGTACAGC
CQN05-60	C7	25417146	C/G	0.22	0.28	missense_variant	Bo7g065740	AGAACCTGATTTAGCTACTTGGAACAG	GAACCTGATTTAGCTACTTGGAACAC	GCTGGACCTAGCGTACGCA	AGGTCTCTGTTCGATCGAATTACA
CQN19-50	C7	27413793	C/G	0.28	0.32	synonymous_variant	Bo7g072570	ACCGAGCAGGATGACACG	ACCGAGCAGGATGACACC	CCTCCTTGAGCAGACGTAGGT	AAGTCTCCCTGTACCTTCTTCAA
CQN32-35	C7	33739446	T/G	0.32	0.34	synonymous_variant	Bo7g087100	GATTGGAGGTCACGCGCTA	TGGAGGTCACGCGCTC	GAGAAGGCATGAACTCGCCG	GCCTCAAGAACCACGCTG
CQN22-57	C7	33894835	A/G	0.36	0.35	synonymous_variant	Bo7g087390	TTTCTTCCCGGAGAATCTTCCAA	TTTCTTCCCGGAGAATCTTCCAG	CTAAATTGGCGCACCTGGGA	GGTCCGAGCGCCGTC
CQN04-35	C7	35451489	C/G	0.42	0.37	synonymous_variant	Bo7g092730	TGATGAGTACCGAGAAAGCTGTC	TGATGAGTACCGAGAAAGCTGTG	ACCGATGCCGACACTGACT	GAAGCCAAGAGGCAGATGT
CPQ6-44	C7	47279727	G/T	0.42	0.37	synonymous_variant	Bo7g118040	CTCTACAGAAGCTCCAGACTGG	ACTCTACAGAAGCTCCAGACTGT	ACACAGCTCTTCTCCAAGCACT	CGCAGTAGTTGACACCCTTTAA
CQN15-53	C8	21364790	T/G	0.35	0.35	synonymous_variant	Bo8g066540	CAGAGAGCACAGAGGTGACA	CAGAGAGCACAGAGGTGACC	CCACCGCAGCTTTCAGCA	CTTCATGCCGAGGAAGCC
CQN04-38	C8	23495362	A/T	0.46	0.37	synonymous_variant	Bo8g071060	TCGCATCAATCTTGGCGAGT	TCGCATCAATCTTGGCGAGA	GCTGCGTCAGAGTTGAGCA	ACTCTCTGTTGGTCTCCTCG
CQL16-39	C8	25975148	T/C	0.22	0.28	missense_variant	Bo8g078960	TCTTTCGTGGGTCAAATGTTACTCTAT	TCTTTCGTGGGTCAAATGTTACTCTAC	GGGTCTTCCTGTCCATATAGGCT	GTTGAACCAGCAGCTAGAACA
CQN04-43	C8	32593241	T/C	0.24	0.3	synonymous_variant	Bo8g095380	ACGTAAGACAACAACGCATACCTA	CGTAAGACAACAACGCATACCTG	ACCCTGAGGTGGAGTTTGCT	CCACGAAACATCCCCAAGC
CQN05-69	C8	34099053	A/C	0.21	0.28	synonymous_variant	Bo8g099190	AGTGCTCACGTGTTGTCTAACA	AGTGCTCACGTGTTGTCTAACC	CGTTGCTGCTCAACGGAATGTA	GCTTCCACCGGTTAACTGAG
CQN27-55	C8	36734598	G/A	0.33	0.34	synonymous_variant	Bo8g104700	GCTCAAGTTATCTTACTGTGGAGGC	GCTCAAGTTATCTTACTGTGGAGGT	GGTTTCCGTATAAAAAACTTCAAGGCACT	TGGAAAAAGGTCTAGCATAAAGAAGC
CPQ18-43	C8	37898761	G/A	0.48	0.37	synonymous_variant	Bo8g106930	CATAAGGGCATTCCACAAACTCTTTC	CATAAGGGCATTCCACAAACTCTTTT	GGGGACAAAGCAGCTTTTCCA	GAAGCACATGATCTATCAGGCA
CQN05-71	C8	41532752	C/T	0.21	0.28	synonymous_variant	Bo8g117940	CCGTCTTCCACGACCTTCTC	CCGTCTTCCACGACCTTCTT	GCCAAGTGTCTCCGTCAGAGT	CTAAAGGTCCAACGTGGCAA
CPQ6-48	C9	2985864	C/A	0.4	0.37	missense_variant	Bo9g010280	GCACATCAAATCCAGAAAAGCTAGTTC	GCACATCAAATCCAGAAAAGCTAGTTA	GCTCCCTTCAAGGTTTGTAGGACA	ACTCTCCAATGCTTTCAGATGC
CQN19-60	C9	3434217	C/T	0.44	0.37	synonymous_variant	Bo9g011020	AAAAGGTCAAACCTTTATACGACAAGC	GAAAAAGGTCAAACCTTTATACGACAAGT	CTGCGACTGTGGTGCTCTG	ACGGCTAAAGAAGTTATTCGGAAAT
CPQ17-47	C9	9135006	C/A	0.41	0.37	missense_variant	Bo9g028070	GATCCAAACTCAATTCTCCTTGTGAG	AGATCCAAACTCAATTCTCCTTGTGAT	CTCTGCAGCCGTTATTGACCTT	GTTTCAGTGCTGCTGTCAGA
CPQ25-70	C9	9305095	A/G	0.08	0.14	missense_variant	Bo9g028300	CAGCATCTCCATCGCCTTTT	CAGCATCTCCATCGCCTTTC	GCTGATGCTGCAAACGCCTA	TCACCAACTGCTCTGATCTACG
CQN20-54	C9	17801141	T/G	0.39	0.36	synonymous_variant	Bo9g059440	CACTCATTAATCTCTTGGGAGTTCCT	ACTCATTAATCTCTTGGGAGTTCCG	CGGCGCCTGTTGTTTCTACA	GAGTCATCAGTGGTTGATCCC
CPQ6-50	C9	39524655	A/G	0.42	0.37	synonymous_variant	Bo9g125990	CCGGGTACTCACAGTTCATTCTT	CCGGGTACTCACAGTTCATTCTC	CGCTTCCGTTGCTGAAGGA	CAGCCTTTTGAACCGACTTAAC
CQN19-63	C9	48449705	A/G	0.35	0.35	missense_variant	Bo9g163970	TGCCTCTGTGTGTCACATTGT	GCCTCTGTGTGTCACATTGC	GCACCAAGCACACCTACCAA	CGTCTGTTGTCCGAATCCTCT
CQN02-80	C9	53855743	T/A	0.42	0.37	synonymous_variant	Bo9g181860	CGACAATAACAGCTTTTCCTTCTTCT	CGACAATAACAGCTTTTCCTTCTTCA	CTACTCCTAAGCCTAGCGGCA	TGCTTTGAGCCTCGTCTAGTA
																intergenic_region	ENSRNA049452055-Bo3g049810			n.20087334C>T
																intergenic_region	ENSRNA049452055-Bo3g049810			n.20087379T>C
																intergenic_region	ENSRNA049452055-Bo3g049810			n.20087382T>C
																transcript	ENSRNA049450982-T1	rRNA		n.*1534C>A					1534
																transcript	ENSRNA049451094-T1	rRNA	2022-01-01	n.98G>T						WARNING_REF_DOES_NOT_MATCH_GENOME
																transcript	ENSRNA049451094-T1	rRNA	2022-01-01	n.95C>T						WARNING_REF_DOES_NOT_MATCH_GENOME
																transcript	ENSRNA049451094-T1	rRNA	2022-01-01	n.85G>A						WARNING_REF_DOES_NOT_MATCH_GENOME
																transcript	ENSRNA049451094-T1	rRNA	2022-01-01	n.74A>T						WARNING_REF_DOES_NOT_MATCH_GENOME
																transcript	ENSRNA049451127-T1	rRNA	2022-01-01	n.104C>T						WARNING_REF_DOES_NOT_MATCH_GENOME
																transcript	ENSRNA049451999-T1	rRNA		n.-4296C>G					4296	,G	intergenic_region	MODIFIER	Bo4g128500-5S_rRNA	Bo4g128500-ENSRNA049451961	intergenic_region	Bo4g128500-ENSRNA049451961			n.33433114C>G
																transcript	ENSRNA049451999-T1	rRNA		n.-4078A>G					4078	,G	upstream_gene_variant	MODIFIER	5S_rRNA	ENSRNA049451949	transcript	ENSRNA049451949-T1	rRNA		n.-4933A>G					4933	,G	intergenic_region	MODIFIER	Bo4g128500-5S_rRNA	Bo4g128500-ENSRNA049451961	intergenic_region	Bo4g128500-ENSRNA049451961
																transcript	ENSRNA049451999-T1	rRNA		n.-4070T>C					4070	,C	upstream_gene_variant	MODIFIER	5S_rRNA	ENSRNA049451949	transcript	ENSRNA049451949-T1	rRNA		n.-4925T>C					4925	,C	intergenic_region	MODIFIER	Bo4g128500-5S_rRNA	Bo4g128500-ENSRNA049451961	intergenic_region	Bo4g128500-ENSRNA049451961
																transcript	ENSRNA049451961-T1	rRNA		n.*1116C>T					1116	,T	downstream_gene_variant	MODIFIER	5S_rRNA	ENSRNA049452008	transcript	ENSRNA049452008-T1	rRNA		n.*612C>T					612	,T	downstream_gene_variant	MODIFIER	5S_rRNA	ENSRNA049452023	transcript	ENSRNA049452023-T1	rRNA
																transcript	ENSRNA049451961-T1	rRNA		n.*1369A>T					1369	,T	downstream_gene_variant	MODIFIER	5S_rRNA	ENSRNA049452008	transcript	ENSRNA049452008-T1	rRNA		n.*865A>T					865	,T	downstream_gene_variant	MODIFIER	5S_rRNA	ENSRNA049452023	transcript	ENSRNA049452023-T1	rRNA
																transcript	ENSRNA049451961-T1	rRNA		n.*1375T>C					1375	,C	downstream_gene_variant	MODIFIER	5S_rRNA	ENSRNA049452008	transcript	ENSRNA049452008-T1	rRNA		n.*871T>C					871	,C	downstream_gene_variant	MODIFIER	5S_rRNA	ENSRNA049452023	transcript	ENSRNA049452023-T1	rRNA
																transcript	ENSRNA049452008-T1	rRNA		n.*875G>A					875	,A	downstream_gene_variant	MODIFIER	5S_rRNA	ENSRNA049452023	transcript	ENSRNA049452023-T1	rRNA		n.*384G>A					384	,A	downstream_gene_variant	MODIFIER	Bo4g129500	Bo4g129500	transcript	Bo4g129500.1	protein_coding
																transcript	ENSRNA049452008-T1	rRNA		n.*896A>T					896	,T	downstream_gene_variant	MODIFIER	5S_rRNA	ENSRNA049452023	transcript	ENSRNA049452023-T1	rRNA		n.*405A>T					405	,T	downstream_gene_variant	MODIFIER	Bo4g129500	Bo4g129500	transcript	Bo4g129500.1	protein_coding
																transcript	ENSRNA049452008-T1	rRNA		n.*909C>T					909	,T	downstream_gene_variant	MODIFIER	5S_rRNA	ENSRNA049452023	transcript	ENSRNA049452023-T1	rRNA		n.*418C>T					418	,T	downstream_gene_variant	MODIFIER	Bo4g129500	Bo4g129500	transcript	Bo4g129500.1	protein_coding
																transcript	ENSRNA049452008-T1	rRNA		n.*948A>T					948	,T	downstream_gene_variant	MODIFIER	5S_rRNA	ENSRNA049452023	transcript	ENSRNA049452023-T1	rRNA		n.*457A>T					457	,T	downstream_gene_variant	MODIFIER	Bo4g129500	Bo4g129500	transcript	Bo4g129500.1	protein_coding
																transcript	ENSRNA049452008-T1	rRNA		n.*959G>A					959	,A	downstream_gene_variant	MODIFIER	5S_rRNA	ENSRNA049452023	transcript	ENSRNA049452023-T1	rRNA		n.*468G>A					468	,A	downstream_gene_variant	MODIFIER	Bo4g129500	Bo4g129500	transcript	Bo4g129500.1	protein_coding
																transcript	ENSRNA049452008-T1	rRNA		n.*990C>T					990	,T	downstream_gene_variant	MODIFIER	5S_rRNA	ENSRNA049452023	transcript	ENSRNA049452023-T1	rRNA		n.*499C>T					499	,T	downstream_gene_variant	MODIFIER	Bo4g129500	Bo4g129500	transcript	Bo4g129500.1	protein_coding
[truncated: 20 more columns]
